# Supplementary material for: A Natural Alkaloid, 6-Hydroxymethyldihydronitidine, Suppresses Tumor Progression by Co-Regulating Apoptosis, Ferroptosis, and FAK Pathways
Source: Biomolecules. 2025 Jun 4;15(6):814. doi: 10.3390/biom15060814 (PMC12190358; doi:10.3390/biom15060814)
Supplement: Supplementary file 1 [file biomolecules-15-00814-s001.zip]

Archive with 2 entries (2 files):
- File S1 The original western blot images.pdf
- Supplementary Materials.pdf
